# Supplementary material for: Resolving the gene expression maps of human first-trimester chorionic villi with spatial transcriptome
Source: Front Cell Dev Biol. 2022 Dec 6;10:1060298. doi: 10.3389/fcell.2022.1060298 (PMC9763897; doi:10.3389/fcell.2022.1060298)
Supplement: Supplementary file 1 [file Table2.XLSX]

## Sheet: 列表展示
EVT vs VCT up
EVT_VCT.ONTOLOGY	EVT_VCT.ID	EVT_VCT.Description	EVT_VCT.GeneRatio	EVT_VCT.BgRatio	EVT_VCT.pvalue	EVT_VCT.p.adjust	EVT_VCT.qvalue	EVT_VCT.geneID	EVT_VCT.Count
BP	GO:0001667	ameboidal-type cell migration	12/107	480/18800	1.84351e-05	0.0175253	0.0145543	FN1/DOCK5/PPARG/SASH1/MACF1/PXN/FGFR1/BMPR2/SEMA4C/PIK3CB/FAT2/GATA3	12
BP	GO:0010631	epithelial cell migration	10/107	358/18800	3.77885e-05	0.0175253	0.0145543	DOCK5/PPARG/SASH1/MACF1/PXN/FGFR1/BMPR2/PIK3CB/FAT2/GATA3	10
BP	GO:0090132	epithelium migration	10/107	361/18800	4.05441e-05	0.0175253	0.0145543	DOCK5/PPARG/SASH1/MACF1/PXN/FGFR1/BMPR2/PIK3CB/FAT2/GATA3	10
BP	GO:0090130	tissue migration	10/107	366/18800	4.5519e-05	0.0175253	0.0145543	DOCK5/PPARG/SASH1/MACF1/PXN/FGFR1/BMPR2/PIK3CB/FAT2/GATA3	10
BP	GO:0021535	cell migration in hindbrain	3/107	17/18800	0.000115011	0.0230859	0.0191722	EPHB2/SEMA4C/RBFOX2	3
BP	GO:0010632	regulation of epithelial cell migration	8/107	290/18800	0.000253451	0.0294537	0.0244605	DOCK5/PPARG/SASH1/MACF1/FGFR1/BMPR2/PIK3CB/GATA3	8
BP	GO:0010634	positive regulation of epithelial cell migration	6/107	174/18800	0.000481486	0.0314753	0.0261394	DOCK5/SASH1/FGFR1/BMPR2/PIK3CB/GATA3	6
BP	GO:0042060	wound healing	9/107	429/18800	0.000769572	0.0377604	0.0313589	FN1/TPM1/UBASH3B/PPARG/EPHB2/MACF1/PPP3CA/PIK3CB/ARHGAP24	9
BP	GO:0010595	positive regulation of endothelial cell migration	5/107	131/18800	0.000916635	0.0396883	0.0329601	SASH1/FGFR1/BMPR2/PIK3CB/GATA3	5
BP	GO:0043542	endothelial cell migration	7/107	279/18800	0.00108436	0.0443384	0.0368218	PPARG/SASH1/PXN/FGFR1/BMPR2/PIK3CB/GATA3	7
CC	GO:0005912	adherens junction	6/110	172/19594	0.000422633	0.0230312	0.0202432	BAIAP2L1/MYO1E/BMPR2/PKP2/FAT2/ARHGAP24	6
CC	GO:0005925	focal adhesion	9/110	419/19594	0.000593853	0.0230312	0.0202432	HSPG2/FLT1/AFAP1/FLNB/PXN/LIMA1/TNS3/ARHGAP24/NUMB	9
CC	GO:0001725	stress fiber	4/110	69/19594	0.000613949	0.0230312	0.0202432	TPM1/FLNB/PXN/LIMA1	4
CC	GO:0097517	contractile actin filament bundle	4/110	69/19594	0.000613949	0.0230312	0.0202432	TPM1/FLNB/PXN/LIMA1	4
CC	GO:0030055	cell-substrate junction	9/110	428/19594	0.000690935	0.0230312	0.0202432	HSPG2/FLT1/AFAP1/FLNB/PXN/LIMA1/TNS3/ARHGAP24/NUMB	9
CC	GO:0042641	actomyosin	4/110	77/19594	0.000928606	0.0243652	0.0214158	TPM1/FLNB/PXN/LIMA1	4
CC	GO:0032432	actin filament bundle	4/110	78/19594	0.000974609	0.0243652	0.0214158	TPM1/FLNB/PXN/LIMA1	4
CC	GO:0005911	cell-cell junction	9/110	497/19594	0.00195032	0.0354604	0.0311679	HEG1/BAIAP2L1/MYO1E/PXN/BMPR2/PPP3CA/PKP2/FAT2/ARHGAP24	9
CC	GO:0062023	collagen-containing extracellular matrix	8/110	429/19594	0.0029012	0.0483533	0.0425	FN1/HSPG2/PRG2/COL27A1/TIMP3/PCSK6/MMP2/ADAM19	8
MF	GO:0003779	actin binding	13/107	439/18410	1.59937e-06	0.000545386	0.000447824	TPM1/BAIAP2L1/AFAP1/HIP1/FMNL2/MYO1E/FLNB/SSH2/MACF1/CORO6/LIMA1/MICAL3/FGD4	13
MF	GO:0051015	actin filament binding	8/107	214/18410	3.55641e-05	0.00606368	0.00497897	TPM1/HIP1/FMNL2/MYO1E/FLNB/MACF1/CORO6/LIMA1	8
BP	GO:0002720	positive regulation of cytokine production involved in immune response	4/107	68/18800	0.000610499	0.0349123	0.0289937	HLA-G/CLNK/IL1R1/GATA3	4
BP	GO:0002702	positive regulation of production of molecular mediator of immune response	5/107	120/18800	0.000616657	0.0349123	0.0289937	HLA-G/EPHB2/CLNK/IL1R1/GATA3	5
EVT vs VCT down
BP	GO:0002181	cytoplasmic translation	70/335	146/18800	3.13761e-84	1.16468e-80	9.69686e-81	RPL29/EIF4A1/RPSA/EIF4A2/RPL14/RPL23A/RPL41/RPL28/RPL10/RPL24/RPS5/PABPC1/RPS28/RPL17/RPL36A/RPS7/RPS21/RPL18/RPL30/RPL13/RPS13/RPL19/RPS16/RPL10A/RPS11/RPL38/RPL5/RPL39/RPL35/RPL8/RPL35A/RPL12/RPL32/RPL4/RPS10/RPS3/RPL7/RPS20/RPL27/RPL21/RPL37/RPL36/RPS3A/RPS2/RPL3/RPL11/RPS14/RPL15/RPS29/RPL37A/RPS23/RPL13A/RPS27/RPL31/RPS15A/RPLP2/RPL23/RPS19/RPS4X/RPL9/RPS27A/RPLP1/RPL26/RPS6/RPLP0/RPL34/RPL2…	70
BP	GO:0042255	ribosome assembly	16/335	62/18800	9.4148e-15	1.74739e-11	1.45483e-11	DDX3X/RPSA/RPL23A/RPL10/RPL24/RPS5/RPS28/NPM1/RPL38/RPL5/RPL3/RPL11/RPS14/RPS27/RPS19/RPLP0	16
BP	GO:0042254	ribosome biogenesis	30/335	304/18800	3.02418e-14	3.74192e-11	3.11544e-11	DDX3X/GLUL/RPSA/RPL14/RPL23A/RPL10/RPL24/RPS5/RPS28/NPM1/RPS7/RPS21/RPS16/RPL10A/RPL38/RPL5/RPL35/RPL35A/RPL7/RPL27/RPL3/RPL11/RPS14/RPS27/RPS19/RPL26/RPS6/RPLP0/RPS8/RPS24	30
BP	GO:0022613	ribonucleoprotein complex biogenesis	34/335	448/18800	1.14875e-12	1.06604e-09	8.8756e-10	DDX3X/GLUL/SRSF9/HSP90AB1/RPSA/RPL14/RPL23A/RPL10/RPL24/RPS5/RPS28/NPM1/HSP90AA1/RPS7/RPS21/RPS16/RPL10A/RPL38/RPL5/RPL35/RPL35A/RPL7/RPL27/RPL3/RPL11/RPS14/RPL13A/RPS27/RPS19/RPL26/RPS6/RPLP0/RPS8/RPS24	34
BP	GO:0042273	ribosomal large subunit biogenesis	15/335	72/18800	1.95886e-12	1.45426e-09	1.21078e-09	RPL14/RPL23A/RPL10/RPL24/NPM1/RPL10A/RPL38/RPL5/RPL35/RPL35A/RPL7/RPL3/RPL11/RPL26/RPLP0	15
BP	GO:0042274	ribosomal small subunit biogenesis	14/335	74/18800	4.31813e-11	2.28984e-08	1.90647e-08	RPSA/RPS5/RPS28/NPM1/RPS7/RPS21/RPS16/RPL38/RPS14/RPS27/RPS19/RPS6/RPS8/RPS24	14
BP	GO:0071826	ribonucleoprotein complex subunit organization	19/335	208/18800	6.48041e-09	2.18684e-06	1.82072e-06	SRSF9/HSP90AB1/RPSA/VCP/RPL23A/RPL10/RPL24/RPS5/RPS28/HSP90AA1/RPL38/RPL5/RPL3/RPL11/RPS14/RPL13A/RPS27/RPS19/RPLP0	19
BP	GO:0016072	rRNA metabolic process	21/335	264/18800	1.21736e-08	3.76569e-06	3.13523e-06	NCL/RPL14/CAVIN1/RPS28/RPS7/RPS21/RPS16/RPL10A/RPL5/RPL35/RPL35A/RPL7/RPL27/RPL11/RPS14/RPS27/RPS19/RPL26/RPS6/RPS8/RPS24	21
BP	GO:0000027	ribosomal large subunit assembly	8/335	27/18800	1.54555e-08	4.41315e-06	3.67429e-06	RPL23A/RPL10/RPL24/RPL38/RPL5/RPL3/RPL11/RPLP0	8
BP	GO:0022618	ribonucleoprotein complex assembly	18/335	200/18800	2.05742e-08	5.45511e-06	4.5418e-06	SRSF9/HSP90AB1/RPSA/RPL23A/RPL10/RPL24/RPS5/RPS28/HSP90AA1/RPL38/RPL5/RPL3/RPL11/RPS14/RPL13A/RPS27/RPS19/RPLP0	18
BP	GO:0000028	ribosomal small subunit assembly	7/335	19/18800	2.2465e-08	5.55933e-06	4.62857e-06	RPSA/RPS5/RPS28/RPL38/RPS14/RPS27/RPS19	7
BP	GO:0006364	rRNA processing	19/335	226/18800	2.51534e-08	5.64388e-06	4.69896e-06	RPL14/RPS28/RPS7/RPS21/RPS16/RPL10A/RPL5/RPL35/RPL35A/RPL7/RPL27/RPL11/RPS14/RPS27/RPS19/RPL26/RPS6/RPS8/RPS24	19
BP	GO:1904667	negative regulation of ubiquitin protein ligase activity	6/335	12/18800	2.58475e-08	5.64388e-06	4.69896e-06	RPS7/RPL5/RPS20/RPL37/RPL11/RPL23	6
BP	GO:0045861	negative regulation of proteolysis	23/335	350/18800	8.59855e-08	1.59589e-05	1.3287e-05	DDX3X/TFPI/HSP90AB1/CRIM1/ITIH5/APP/CTSB/SERPINB2/SPINT1/LRP1/IFI6/RPS7/PEBP1/SPINT2/HGF/GPC3/GAPDH/APLP2/RPL5/COL6A3/RPL11/RPL23/TFPI2	23
BP	GO:0006457	protein folding	17/335	212/18800	2.72405e-07	4.59622e-05	3.82671e-05	PPIA/HSPA8/HSPA9/HSPD1/HSP90AB1/FKBP2/ERP29/HSPE1/ST13/HSP90B1/P4HB/HSP90AA1/GRN/PDIA3/HSPA5/CALR/PPIB	17
BP	GO:0034975	protein folding in endoplasmic reticulum	5/335	11/18800	7.37758e-07	0.000109542	9.12025e-05	HSP90B1/P4HB/PDIA3/HSPA5/CALR	5
SCT vs VCT up
SCT_VCT.ONTOLOGY	SCT_VCT.ID	SCT_VCT.Description	SCT_VCT.GeneRatio	SCT_VCT.BgRatio	SCT_VCT.pvalue	SCT_VCT.p.adjust	SCT_VCT.qvalue	SCT_VCT.geneID	SCT_VCT.Count
BP	GO:0051223	regulation of protein transport	45/861	495/18800	9.82999e-06	0.00065912	0.000526103	LEP/PRKCZ/EZR/ACSL4/LMAN1/HSPA8/GLUL/ERBB2/TMED10/ANK3/KCNN4/OAZ1/PIM3/ERGIC3/EXPH5/TGFB1/SH3TC2/UBR5/PTPN1/CD200/LYPLA1/PAM/HMGN3/LEPROT/OS9/TMEM30A/IRS2/DNAJA1/UBE2D3/HSP90AB1/SYT7/BCAP31/OSBP/GOLPH3/PFKL/CSNK2A2/MIDN/RAB11FIP5/NDFIP1/ERP29/ERLEC1/INSIG1/RBM22/EDEM1/IER3IP1	45
BP	GO:0009914	hormone transport	30/861	290/18800	2.81254e-05	0.00145793	0.00116371	CGA/KISS1/CYP19A1/ADM/DAB2/LEP/INHBA/SLC7A5/ANXA1/ACSL4/GLUL/TBX3/GATA3/PIM3/LYN/INHA/HMGN3/SNAP23/C1QTNF1/IRS2/SYT7/OSBP/PFKL/RAB1A/MIDN/RAB11FIP5/SELENOT/SLC7A8/SNX19/CAMK2G	30
BP	GO:0010232	vascular transport	14/861	87/18800	3.85962e-05	0.00182819	0.00145924	SLC7A5/SLC2A1/SLC38A1/ABCB1/INSR/SLC5A6/TFRC/SLC7A2/SLC44A1/ABCG2/MFSD2A/SLC6A6/SLC38A2/SLC7A8	14
BP	GO:0150104	transport across blood-brain barrier	14/861	87/18800	3.85962e-05	0.00182819	0.00145924	SLC7A5/SLC2A1/SLC38A1/ABCB1/INSR/SLC5A6/TFRC/SLC7A2/SLC44A1/ABCG2/MFSD2A/SLC6A6/SLC38A2/SLC7A8	14
BP	GO:0006869	lipid transport	36/861	391/18800	5.76303e-05	0.00236147	0.0018849	CYP19A1/DAB2/PSAP/LEP/INHBA/GM2A/GULP1/SLC2A1/PLIN2/FURIN/ANXA1/ABCB1/SCARB1/ATG9B/STRA6/KCNN4/ABCG2/MFSD2A/SCARB2/ATP10D/ITGAV/ARL8B/TMEM30A/PITPNA/C1QTNF1/IRS2/ESYT2/SYT7/OSBP/ANXA2/CYP8B1/GRAMD1B/ABCD3/SLCO2A1/VAPA/ITGB3	36
BP	GO:0032386	regulation of intracellular transport	31/861	332/18800	0.000143267	0.00453797	0.00362216	DAB2/LEP/EZR/LAMP1/LMAN1/REEP5/ERBB2/ANK3/OAZ1/ERGIC3/TGFB1/SH3TC2/UBR5/PTPN1/CRYAB/WWC1/LEPROT/OS9/TMEM30A/EHD1/UBE2D3/HSP90AB1/BCAP31/CSNK2A2/RDX/ANXA2/ERLEC1/INSIG1/SUPT6H/RBM22/EDEM1	31
BP	GO:0035461	vitamin transmembrane transport	6/861	19/18800	0.000147193	0.00460581	0.00367631	SCARB1/SLC5A6/STRA6/SLC19A2/SLC23A2/SLC19A3	6
BP	GO:0051180	vitamin transport	9/861	45/18800	0.00017029	0.00508212	0.00405649	CD320/SLC2A1/SCARB1/SLC5A6/STRA6/ABCG2/SLC19A2/SLC23A2/SLC19A3	9
BP	GO:1905039	carboxylic acid transmembrane transport	18/861	152/18800	0.000209689	0.00601458	0.00480078	MFSD12/SLC16A3/SLC7A5/SLC2A1/SLC38A1/ABCB1/SLC5A6/SLC43A2/SLC7A2/SLC3A2/ARL6IP5/IRS2/SLC6A6/SLC23A2/SLC38A2/SLC7A8/ABCD3/SLC38A10	18
BP	GO:1903825	organic acid transmembrane transport	18/861	153/18800	0.000227703	0.00638929	0.00509986	MFSD12/SLC16A3/SLC7A5/SLC2A1/SLC38A1/ABCB1/SLC5A6/SLC43A2/SLC7A2/SLC3A2/ARL6IP5/IRS2/SLC6A6/SLC23A2/SLC38A2/SLC7A8/ABCD3/SLC38A10	18
BP	GO:1901998	toxin transport	8/861	39/18800	0.000325225	0.00831255	0.00663499	HSPA5/ADAM10/CCT5/TCP1/COPB2/SLC7A8/CD274/ATP6V0A1	8
BP	GO:0015711	organic anion transport	31/861	361/18800	0.000613927	0.0133836	0.0106826	PSAP/LEP/MFSD12/SLC16A3/SLC7A5/SLC2A1/ANXA1/SLC38A1/SLC39A8/KMO/CYB5R1/SLC5A6/SLC43A2/SLC7A2/ABCG2/SERINC3/MFSD2A/SLC3A2/SLC26A7/SERINC5/ARL6IP5/SLC25A5/SLC19A2/SLC6A6/SLC23A2/SLC38A2/CD47/SLC7A8/SLC16A4/ABCD3/SLCO2A1	31
BP	GO:0015849	organic acid transport	28/861	318/18800	0.000751253	0.0150923	0.0120465	LEP/MFSD12/SLC16A3/SLC7A5/SLC2A1/PLIN2/ANXA1/SLC38A1/KMO/ABCB1/SLC5A6/SLC43A2/SLC7A2/ABCG2/SERINC3/MFSD2A/SLC3A2/SLC26A7/SERINC5/ARL6IP5/SLC19A2/IRS2/SLC6A6/SLC23A2/SLC38A2/SLC7A8/ABCD3/SLC38A10	28
BP	GO:0051222	positive regulation of protein transport	26/861	293/18800	0.00101945	0.0184682	0.0147411	LEP/PRKCZ/EZR/ACSL4/GLUL/ERBB2/TMED10/ANK3/KCNN4/OAZ1/ERGIC3/EXPH5/TGFB1/UBR5/LEPROT/TMEM30A/IRS2/UBE2D3/HSP90AB1/BCAP31/OSBP/GOLPH3/CSNK2A2/RBM22/EDEM1/IER3IP1	26
BP	GO:0046942	carboxylic acid transport	25/861	279/18800	0.00110062	0.0190315	0.0151908	PSAP/LEP/MFSD12/SLC16A3/SLC7A5/ANXA1/SLC38A1/KMO/SLC5A6/SLC43A2/SLC7A2/ABCG2/SERINC3/SLC3A2/SLC26A7/SERINC5/ARL6IP5/SLC19A2/SLC6A6/SLC23A2/SLC38A2/SLC7A8/SLC16A4/ABCD3/SLCO2A1	25
BP	GO:0015807	L-amino acid transport	10/861	69/18800	0.00112788	0.0192187	0.0153401	SLC7A5/SLC38A1/SLC43A2/SLC7A2/SERINC3/SLC3A2/SERINC5/ARL6IP5/SLC38A2/SLC7A8	10
BP	GO:0006826	iron ion transport	9/861	59/18800	0.00136287	0.0218525	0.0174424	PGRMC2/SLC39A8/TFRC/SLC40A1/FLVCR2/CLTC/STEAP4/ISCU/SLC11A2	9
BP	GO:0033157	regulation of intracellular protein transport	21/861	224/18800	0.00152858	0.0236545	0.0188808	LEP/LMAN1/ERBB2/ANK3/OAZ1/ERGIC3/TGFB1/SH3TC2/UBR5/PTPN1/LEPROT/OS9/TMEM30A/UBE2D3/HSP90AB1/BCAP31/CSNK2A2/ERLEC1/INSIG1/RBM22/EDEM1	21
BP	GO:0015803	branched-chain amino acid transport	4/861	12/18800	0.00160958	0.0240877	0.0192266	SLC7A5/SLC43A2/SLC3A2/SLC7A8	4
BP	GO:0000041	transition metal ion transport	12/861	101/18800	0.00222224	0.0306122	0.0244343	PGRMC2/SLC39A8/SLC30A2/TFRC/SLC40A1/FLVCR2/CLTC/STEAP4/SLC39A1/ISCU/SLC11A2/SLC30A7	12
BP	GO:0006865	amino acid transport	15/861	145/18800	0.00270129	0.0344365	0.0274868	LEP/MFSD12/SLC7A5/SLC38A1/KMO/SLC43A2/SLC7A2/SERINC3/SLC3A2/SERINC5/ARL6IP5/SLC6A6/SLC38A2/SLC7A8/SLC38A10	15
BP	GO:0032328	alanine transport	4/861	15/18800	0.00397679	0.0447324	0.0357049	SLC3A2/SLC6A6/SLC38A2/SLC7A8	4
CC	GO:0030133	transport vesicle	42/892	402/19594	5.00034e-07	8.63294e-06	6.05305e-06	CD59/FURIN/MCFD2/LAMP1/CD55/TMED9/LMAN1/TMED10/SLC40A1/CLTC/PLIN3/KDELR1/RAB7A/TMED3/SEC24D/SEC22B/PAM/YIPF2/KDELR2/TMEM30A/TMED2/USO1/SCAP/UNC13D/RABAC1/APP/SYT7/RAB1A/BET1/STX3/RAB3B/GOLGA5/RAB11FIP5/ERP29/CLTA/COPB2/AP2A1/SYNGR2/SEC16A/TMED7/RAB11A/RAB35	42
CC	GO:0030658	transport vesicle membrane	23/892	205/19594	6.31662e-05	0.000674489	0.000472923	CD59/MCFD2/LMAN1/TMED10/CLTC/RAB7A/SEC24D/SEC22B/PAM/TMEM30A/TMED2/USO1/SCAP/SYT7/RAB1A/RAB3B/RAB11FIP5/CLTA/AP2A1/SYNGR2/SEC16A/TMED7/RAB35	23
MF	GO:0046943	carboxylic acid transmembrane transporter activity	21/877	164/18410	3.55129e-05	0.00217812	0.00187159	MFSD12/SLC16A3/SLC7A5/SLC38A1/ABCB1/SLC5A6/SLC43A2/SLC7A2/ABCG2/SERINC3/MFSD2A/SLC3A2/SLC26A7/SERINC5/SLC19A2/SLC6A6/SLC23A2/SLC38A2/SLC7A8/SLC16A4/SLC38A10	21
MF	GO:0005342	organic acid transmembrane transporter activity	21/877	165/18410	3.89043e-05	0.00218733	0.0018795	MFSD12/SLC16A3/SLC7A5/SLC38A1/ABCB1/SLC5A6/SLC43A2/SLC7A2/ABCG2/SERINC3/MFSD2A/SLC3A2/SLC26A7/SERINC5/SLC19A2/SLC6A6/SLC23A2/SLC38A2/SLC7A8/SLC16A4/SLC38A10	21
MF	GO:0008514	organic anion transmembrane transporter activity	21/877	186/18410	0.000219424	0.00720965	0.00619502	MFSD12/SLC16A3/SLC7A5/SLC2A1/SLC38A1/SLC39A8/SLC5A6/SLC7A2/ABCG2/SERINC3/MFSD2A/SLC3A2/SLC26A7/SERINC5/SLC25A5/SLC19A2/SLC6A6/SLC23A2/SLC38A2/SLC7A8/SLCO2A1	21
MF	GO:0090482	vitamin transmembrane transporter activity	7/877	31/18410	0.000523298	0.0141598	0.0121671	SLC2A1/SLC5A6/STRA6/ABCG2/SLC19A2/SLC23A2/SLC19A3	7
MF	GO:0015171	amino acid transmembrane transporter activity	12/877	84/18410	0.000606582	0.0155056	0.0133235	MFSD12/SLC7A5/SLC38A1/SLC43A2/SLC7A2/SERINC3/SLC3A2/SERINC5/SLC6A6/SLC38A2/SLC7A8/SLC38A10	12
MF	GO:0015179	L-amino acid transmembrane transporter activity	9/877	61/18410	0.00226708	0.0397544	0.0341597	SLC7A5/SLC38A1/SLC43A2/SLC7A2/SERINC3/SLC3A2/SERINC5/SLC38A2/SLC7A8	9
BP	GO:0060396	growth hormone receptor signaling pathway	9/861	25/18800	8.9507e-07	0.00010642	8.49432e-05	GDF15/CSH2/CSH1/GH2/CSHL1/STAT5B/PTPN1/LYN/LEPROT	9
BP	GO:0071378	cellular response to growth hormone stimulus	9/861	26/18800	1.31343e-06	0.000141276	0.000112765	GDF15/CSH2/CSH1/GH2/CSHL1/STAT5B/PTPN1/LYN/LEPROT	9
BP	GO:0060416	response to growth hormone	10/861	38/18800	5.65429e-06	0.000417045	0.000332881	GDF15/CSH2/CSH1/GH2/CSHL1/STAT5B/PTPN1/LYN/LEPROT/CPS1	10
BP	GO:0010817	regulation of hormone levels	45/861	496/18800	1.03474e-05	0.000659554	0.000526449	CGA/KISS1/CYP19A1/HSD3B1/HSD17B1/ADM/DAB2/LEP/INHBA/FDX1/CYP11A1/CTSB/SLC7A5/FURIN/CTSL/ANXA1/ACSL4/BACE2/GLUL/TBX3/STAT5B/GATA3/PIM3/AKR1B1/LYN/INHA/HMGN3/SNAP23/SCNN1B/POR/C1QTNF1/ATP6AP2/IRS2/ERO1A/SYT7/OSBP/PFKL/RAB1A/MIDN/RAB11FIP5/ATP1A1/SELENOT/SLC7A8/SNX19/CAMK2G	45
BP	GO:0009914	hormone transport	30/861	290/18800	2.81254e-05	0.00145793	0.00116371	CGA/KISS1/CYP19A1/ADM/DAB2/LEP/INHBA/SLC7A5/ANXA1/ACSL4/GLUL/TBX3/GATA3/PIM3/LYN/INHA/HMGN3/SNAP23/C1QTNF1/IRS2/SYT7/OSBP/PFKL/RAB1A/MIDN/RAB11FIP5/SELENOT/SLC7A8/SNX19/CAMK2G	30
BP	GO:0043434	response to peptide hormone	37/861	404/18800	5.1107e-05	0.00221883	0.00177105	GDF15/CSH2/CSH1/ADM/GH2/LEP/PRKCZ/CYP11A1/HSD11B2/SLC2A1/ANXA1/CSHL1/SRSF5/STAT5B/INSR/CDO1/ERRFI1/XBP1/PTPN1/BSG/LYN/DAG1/LEPROT/YWHAG/BTG1/USO1/POR/CPS1/ADIPOR1/IRS2/SCAP/TGFBR3/FOXO4/SLC9A1/GNAI1/INSIG1/PDPK1	37
BP	GO:0060986	endocrine hormone secretion	10/861	49/18800	6.22324e-05	0.00249282	0.00198974	CGA/KISS1/DAB2/LEP/INHBA/TBX3/GATA3/INHA/C1QTNF1/RAB11FIP5	10
BP	GO:0046879	hormone secretion	28/861	281/18800	9.90606e-05	0.00345574	0.00275834	CGA/KISS1/CYP19A1/ADM/DAB2/LEP/INHBA/ANXA1/ACSL4/GLUL/TBX3/GATA3/PIM3/LYN/INHA/HMGN3/SNAP23/C1QTNF1/IRS2/SYT7/OSBP/PFKL/RAB1A/MIDN/RAB11FIP5/SELENOT/SNX19/CAMK2G	28
BP	GO:0048545	response to steroid hormone	31/861	330/18800	0.000128429	0.00422343	0.0033711	SDC1/HSD3B1/TFPI/ADM/ENG/DAB2/PAPPA/CALR/HSD11B2/ANXA1/PGRMC2/HSPA8/CLDN4/BCL2/CDO1/DDX5/ERRFI1/TGFB1/UBR5/RHOA/DDX17/PAM/WBP2/POR/CPS1/ESRRG/ZBTB7A/NCOA4/ATP1A1/PTGES3/PAQR7	31
BP	GO:0042446	hormone biosynthetic process	10/861	65/18800	0.000699955	0.014572	0.0116312	CYP19A1/HSD3B1/HSD17B1/ADM/DAB2/FDX1/CYP11A1/AKR1B1/POR/ATP1A1	10
BP	GO:0032275	luteinizing hormone secretion	4/861	10/18800	0.000734965	0.0149798	0.0119567	CGA/KISS1/LEP/TBX3	4
BP	GO:0071375	cellular response to peptide hormone stimulus	26/861	294/18800	0.00107111	0.0188658	0.0150585	GDF15/CSH2/CSH1/GH2/LEP/PRKCZ/CYP11A1/CSHL1/SRSF5/STAT5B/INSR/ERRFI1/XBP1/PTPN1/LYN/LEPROT/YWHAG/USO1/POR/CPS1/ADIPOR1/IRS2/FOXO4/SLC9A1/INSIG1/PDPK1	26
BP	GO:0008207	C21-steroid hormone metabolic process	7/861	37/18800	0.00127331	0.0206085	0.0164495	HSD3B1/ADM/DAB2/CYP11A1/STAT5B/AKR1B1/SCNN1B	7
BP	GO:0042445	hormone metabolic process	21/861	230/18800	0.00211454	0.0294268	0.0234882	CGA/CYP19A1/HSD3B1/HSD17B1/ADM/DAB2/LEP/FDX1/CYP11A1/CTSB/FURIN/CTSL/BACE2/STAT5B/GATA3/AKR1B1/SCNN1B/POR/ATP6AP2/ERO1A/ATP1A1	21
BP	GO:0120178	steroid hormone biosynthetic process	7/861	41/18800	0.00237246	0.0317332	0.0253291	CYP19A1/HSD3B1/HSD17B1/ADM/DAB2/CYP11A1/AKR1B1	7
BP	GO:0032352	positive regulation of hormone metabolic process	4/861	14/18800	0.00302489	0.0369994	0.0295325	ADM/DAB2/GATA3/POR	4
MF	GO:0005131	growth hormone receptor binding	4/877	10/18410	0.00085268	0.0196116	0.0168517	CSH2/CSH1/GH2/CSHL1	4
BP	GO:0002697	regulation of immune effector process	31/861	353/18800	0.000420584	0.00994336	0.00793669	CD59/LEP/PRKCZ/SLC7A5/SEMA7A/GRN/ANXA1/LAMP1/CD55/TMBIM6/CD46/STAT5B/GATA2/TFRC/GATA3/XBP1/TGFB1/AHR/LYN/DNAJB9/KLRD1/IL1R1/UNC13D/TNFRSF1B/BCR/NDFIP1/CD47/PDPK1/SUPT6H/RIPK2/HMOX1	31
BP	GO:0002698	negative regulation of immune effector process	13/861	112/18800	0.00183563	0.0261805	0.020897	CD59/GRN/ANXA1/CD55/TMBIM6/CD46/TGFB1/AHR/KLRD1/BCR/NDFIP1/CD47/HMOX1	13
BP	GO:0002683	negative regulation of immune system process	33/861	425/18800	0.00226175	0.0308111	0.0245931	CYP19A1/CD59/GPNMB/INHBA/EZR/FURIN/GRN/ANXA1/VSIR/CD55/CEBPB/ERBB2/TMBIM6/CD46/GATA2/CBLB/TGFB1/AHR/RIPOR2/LYN/CD200/INHA/WASL/KLRD1/PAWR/DUSP3/BCR/NDFIP1/CD47/DGKZ/CD274/TWSG1/HMOX1	33
BP	GO:0016032	viral process	49/861	418/18800	1.57539e-09	6.77814e-07	5.41024e-07	PPIB/P4HB/CTSB/FURIN/CTSL/MGAT1/LAMP1/DDB1/CD55/ST3GAL4/HEXIM1/HSPA8/EGFR/CD46/SPCS3/BCL2/SCARB1/INSR/TFRC/ST3GAL1/RNASEK/TRIM25/KPNA6/NECTIN4/SCARB2/SLC3A2/MOGS/ITGAV/BSG/RAB7A/DDX3X/SPCS1/DAG1/PCBP1/VCP/ARL8B/CSF1R/PCBP2/CSNK1A1/HSP90AB1/ITGA5/LAMTOR5/RAB1A/CSDE1/FMR1/EIF3L/VAPA/EIF3B/ITGB3	49
BP	GO:0019058	viral life cycle	38/861	317/18800	6.06793e-08	1.49184e-05	1.19077e-05	PPIB/P4HB/CTSB/FURIN/CTSL/LAMP1/DDB1/CD55/HSPA8/EGFR/CD46/BCL2/SCARB1/INSR/TFRC/RNASEK/TRIM25/KPNA6/NECTIN4/SCARB2/SLC3A2/ITGAV/BSG/RAB7A/DDX3X/SPCS1/DAG1/PCBP1/VCP/ARL8B/PCBP2/HSP90AB1/ITGA5/LAMTOR5/RAB1A/FMR1/VAPA/ITGB3	38
BP	GO:0046718	viral entry into host cell	20/861	146/18800	1.14582e-05	0.000721447	0.000575851	P4HB/CTSB/CTSL/LAMP1/CD55/EGFR/CD46/SCARB1/INSR/TFRC/RNASEK/TRIM25/NECTIN4/SCARB2/SLC3A2/ITGAV/BSG/DAG1/ITGA5/ITGB3	20
BP	GO:0019082	viral protein processing	8/861	32/18800	7.38698e-05	0.00276369	0.00220595	FURIN/MGAT1/ST3GAL4/SPCS3/ST3GAL1/MOGS/SPCS1/CSNK1A1	8
BP	GO:0019080	viral gene expression	13/861	100/18800	0.000634681	0.0135969	0.0108529	FURIN/MGAT1/ST3GAL4/HEXIM1/SPCS3/ST3GAL1/MOGS/SPCS1/PCBP2/CSNK1A1/CSDE1/EIF3L/EIF3B	13
BP	GO:0044794	positive regulation by host of viral process	4/861	14/18800	0.00302489	0.0369994	0.0295325	PPIB/HSPA8/CSF1R/VAPA	4
BP	GO:0034976	response to endoplasmic reticulum stress	45/861	257/18800	6.70546e-15	8.65507e-12	6.90839e-12	PDIA3/HSP90B1/CALR/P4HB/HSPA5/CEBPB/TMBIM6/HERPUD1/STT3B/BCL2/MANF/CREB3L2/ATF3/TRIM25/XBP1/SERINC3/ERP44/UBQLN1/DNAJC3/PTPN1/DDX3X/ATF4/DNAJB9/SDF2L1/EIF4G1/PPP1R15B/VCP/SYVN1/OS9/HM13/CCDC47/TMED2/AMFR/ERO1A/BCAP31/GORASP2/AUP1/ERP29/ERLEC1/SGTA/TMEM33/CASP4/SEL1L/SEC16A/EDEM1	45
BP	GO:1905897	regulation of response to endoplasmic reticulum stress	15/861	82/18800	4.08544e-06	0.00032451	0.00025902	HSPA5/TMBIM6/HERPUD1/MANF/XBP1/SERINC3/UBQLN1/PTPN1/DNAJB9/PPP1R15B/SYVN1/BCAP31/ERP29/SGTA/TMEM33	15
BP	GO:0070059	intrinsic apoptotic signaling pathway in response to endoplasmic reticulum stress	12/861	63/18800	2.43471e-05	0.00129592	0.00103439	CEBPB/TMBIM6/HERPUD1/BCL2/XBP1/SERINC3/PTPN1/ATF4/SYVN1/ERO1A/ERP29/CASP4	12
BP	GO:0036490	regulation of translation in response to endoplasmic reticulum stress	5/861	11/18800	7.30305e-05	0.00275224	0.00219681	DNAJC3/DDX3X/EIF4G1/PPP1R15B/TMED2	5
BP	GO:1903573	negative regulation of response to endoplasmic reticulum stress	9/861	44/18800	0.000141936	0.00452355	0.00361065	HSPA5/TMBIM6/HERPUD1/XBP1/PTPN1/DNAJB9/PPP1R15B/SYVN1/SGTA	9
BP	GO:1905898	positive regulation of response to endoplasmic reticulum stress	8/861	35/18800	0.000146322	0.00460581	0.00367631	HERPUD1/XBP1/SERINC3/UBQLN1/PTPN1/BCAP31/SGTA/TMEM33	8
BP	GO:0140467	integrated stress response signaling	6/861	22/18800	0.000359767	0.00897333	0.00716242	HSPA5/PTPN1/ATF4/PPP1R15B/TMED2/TMEM33	6
BP	GO:1902235	regulation of endoplasmic reticulum stress-induced intrinsic apoptotic signaling pathway	7/861	32/18800	0.000507981	0.0116049	0.00926291	TMBIM6/HERPUD1/XBP1/SERINC3/PTPN1/SYVN1/ERP29	7
BP	GO:1990440	positive regulation of transcription from RNA polymerase II promoter in response to endoplasmic reticulum stress	4/861	11/18800	0.00111321	0.0190315	0.0151908	HSPA5/CEBPB/ATF3/ATF4	4
BP	GO:0043618	regulation of transcription from RNA polymerase II promoter in response to stress	8/861	47/18800	0.00120325	0.0199754	0.0159442	EPAS1/HSPA5/CEBPB/TMBIM6/ATF3/ATF4/DNAJB1/HMOX1	8
BP	GO:0043555	regulation of translation in response to stress	5/861	20/18800	0.00173703	0.0250511	0.0199956	DNAJC3/DDX3X/EIF4G1/PPP1R15B/TMED2	5
BP	GO:1902236	negative regulation of endoplasmic reticulum stress-induced intrinsic apoptotic signaling pathway	5/861	20/18800	0.00173703	0.0250511	0.0199956	TMBIM6/HERPUD1/XBP1/PTPN1/SYVN1	5
BP	GO:0043620	regulation of DNA-templated transcription in response to stress	8/861	53/18800	0.00266445	0.0341817	0.0272835	EPAS1/HSPA5/CEBPB/TMBIM6/ATF3/ATF4/DNAJB1/HMOX1	8
BP	GO:0006970	response to osmotic stress	10/861	79/18800	0.00317198	0.0380371	0.0303608	PAPPA2/SLC2A1/KMO/ABCB1/ERRFI1/AKR1B1/EFHD1/DDX3X/HSP90AB1/PDPK1	10
BP	GO:0008631	intrinsic apoptotic signaling pathway in response to oxidative stress	7/861	45/18800	0.00408817	0.045429	0.036261	P4HB/HSPB1/BCL2/SOD1/MCL1/UBQLN1/ARL6IP5	7
CC	GO:0010494	cytoplasmic stress granule	10/892	79/19594	0.00304166	0.0163803	0.0114852	LARP4B/TRIM25/DDX3X/EIF4G1/NUFIP2/VCP/HNRNPK/CSDE1/FMR1/GRB7	10
BP	GO:0072659	protein localization to plasma membrane	39/861	283/18800	7.79013e-10	4.02205e-07	3.21036e-07	DAB2/PRKCZ/EZR/NECTIN3/GRIP1/EGFR/ANK3/ATP1B3/KRT18/GOLGA4/TMEM59/TMBIM1/TGFB1/ATP6AP1/CLTC/NSG1/BSG/RAB7A/RER1/ARL6IP5/LYPLA1/HECTD1/KIF5B/TMED2/EHD1/EHD3/AP2M1/GOLPH3/RDX/STX3/RAB3B/GORASP2/TTC7B/IFT20/PDPK1/PIP5K1A/ZDHHC5/SEC16A/RAB11A	39
BP	GO:0090150	establishment of protein localization to membrane	30/861	259/18800	3.01264e-06	0.000265592	0.000211993	HSPA5/NECTIN3/GRIP1/EGFR/HSP90AA1/ERBB2/ANK3/KRT18/GOLGA4/SIL1/ATP6AP1/SSR2/EMC10/NSG1/SDCBP/SEC61A1/RAB7A/LYPLA1/SEC63/ATAD1/SSR1/CCDC47/SEC62/GOLPH3/STX3/GORASP2/NDUFA13/SGTA/SEC16A/RAB11A	30
BP	GO:0061951	establishment of protein localization to plasma membrane	13/861	61/18800	3.03505e-06	0.000265592	0.000211993	NECTIN3/GRIP1/ANK3/KRT18/GOLGA4/ATP6AP1/NSG1/RAB7A/LYPLA1/GOLPH3/GORASP2/SEC16A/RAB11A	13
BP	GO:1905475	regulation of protein localization to membrane	23/861	172/18800	3.91907e-06	0.000316159	0.000252354	DAB2/PRKCZ/EZR/EGFR/ERBB2/ANK3/MESD/TMEM59/ADAM10/TMBIM1/TGFB1/CLTC/RER1/LYPLA1/DAG1/HECTD1/KIF5B/AP2M1/STX3/PDPK1/ZDHHC5/GPC3/CRKL	23
BP	GO:1903077	negative regulation of protein localization to plasma membrane	8/861	25/18800	1.01034e-05	0.000659554	0.000526449	DAB2/TMEM59/TMBIM1/TGFB1/CLTC/LYPLA1/HECTD1/AP2M1	8
BP	GO:1903076	regulation of protein localization to plasma membrane	15/861	103/18800	6.84156e-05	0.00269641	0.00215225	DAB2/EZR/EGFR/TMEM59/TMBIM1/TGFB1/CLTC/RER1/LYPLA1/HECTD1/KIF5B/AP2M1/STX3/PDPK1/ZDHHC5	15
BP	GO:1905476	negative regulation of protein localization to membrane	8/861	33/18800	9.36232e-05	0.00335678	0.00267935	DAB2/TMEM59/TMBIM1/TGFB1/CLTC/LYPLA1/HECTD1/AP2M1	8
CC	GO:0016324	apical plasma membrane	42/892	358/19594	1.96878e-08	5.02468e-07	3.52309e-07	KISS1/PAPPA2/PRKCZ/SLC16A3/CTSB/SLC7A5/SLC2A1/EZR/CTSL/ANXA1/SLC38A1/SLC39A8/ERBB2/CLDN4/ABCB1/ATP1B3/SLC5A6/SHANK2/P2RY6/ABCG2/OSMR/SLC3A2/RIPOR2/IGSF5/TMEM30A/SCNN1B/PDE4D/ATP6AP2/HSP90AB1/SLC6A6/RDX/RAB17/SLC23A2/STX3/SLC9A1/SLC11A2/ATP1A1/ATP6V1G1/PARD6B/SLC7A8/ERBB3/ATP6V1E1	42
CC	GO:0016323	basolateral plasma membrane	31/892	226/19594	4.20375e-08	9.49077e-07	6.65451e-07	SLC16A3/SLC7A5/SLC2A1/EZR/ANXA1/SLC38A1/CLDN7/SLC39A8/EGFR/ERBB2/ANK3/ATP1B3/SLC5A6/TFRC/P2RY6/B4GALT1/SLC40A1/SLC3A2/SLC26A7/BSG/DAG1/HSP90AB1/SLC6A6/RAB17/SLC23A2/SLC9A1/ANXA2/ATP1A1/SLC7A8/ERBB3/DSP	31
CC	GO:0009925	basal plasma membrane	32/892	251/19594	1.44596e-07	2.82926e-06	1.98375e-06	SLC16A3/SLC7A5/SLC2A1/EZR/ANXA1/SLC38A1/CLDN7/SLC39A8/EGFR/ERBB2/CLDN4/ANK3/ATP1B3/SLC5A6/TFRC/P2RY6/B4GALT1/SLC40A1/SLC3A2/SLC26A7/BSG/DAG1/HSP90AB1/SLC6A6/RAB17/SLC23A2/SLC9A1/ANXA2/ATP1A1/SLC7A8/ERBB3/DSP	32
SCT vs VCT down
SCT_VCT.ONTOLOGY	SCT_VCT.ID	SCT_VCT.Description	SCT_VCT.GeneRatio	SCT_VCT.BgRatio	SCT_VCT.pvalue	SCT_VCT.p.adjust	SCT_VCT.qvalue	SCT_VCT.geneID	SCT_VCT.Count
BP	GO:0045927	positive regulation of growth	10/106	256/18800	1.86167e-06	0.000292682	0.00022984	TBX2/TEAD1/MAP1B/SEMA5A/ZFPM2/PLCB1/WNT2/RBPJ/IGF2/FN1	10
BP	GO:0046622	positive regulation of organ growth	5/106	52/18800	1.09087e-05	0.000923467	0.000725188	TBX2/ZFPM2/WNT2/RBPJ/IGF2	5
BP	GO:0048638	regulation of developmental growth	10/106	329/18800	1.69426e-05	0.00120292	0.000944643	TBX2/MAP1B/SEMA5A/ZFPM2/SPP1/PLCB1/WNT2/RBPJ/IGF2/FN1	10
BP	GO:0002064	epithelial cell development	8/106	203/18800	1.96404e-05	0.00135089	0.00106084	PECAM1/ACTA2/PLCB1/MAGI2/COL15A1/IL6ST/PALLD/VIM	8
BP	GO:0001558	regulation of cell growth	11/106	415/18800	2.25333e-05	0.0014587	0.0011455	AGTR1/ENPP1/IGFBP5/TEAD1/MAP1B/SEMA5A/SPP1/SLIT2/SERPINE2/MEG3/FN1	11
BP	GO:0060284	regulation of cell development	12/106	500/18800	2.50395e-05	0.00149631	0.00117503	FLNA/MAP1B/ADGRA2/SEMA5A/SPP1/PLCB1/PTPRD/WNT2/SLIT2/IL6ST/SERPINE2/FN1	12
BP	GO:0010720	positive regulation of cell development	9/106	297/18800	4.6694e-05	0.00201517	0.00158249	FLNA/MAP1B/SEMA5A/PTPRD/WNT2/SLIT2/IL6ST/SERPINE2/FN1	9
BP	GO:0060560	developmental growth involved in morphogenesis	8/106	234/18800	5.40374e-05	0.00213481	0.00167644	TBX2/AREG/MAP1B/SEMA5A/SPP1/MAGI2/SLIT2/FN1	8
BP	GO:0016049	cell growth	11/106	484/18800	9.03825e-05	0.0027358	0.00214839	AGTR1/ENPP1/IGFBP5/TEAD1/MAP1B/SEMA5A/SPP1/SLIT2/SERPINE2/MEG3/FN1	11
BP	GO:0071560	cellular response to transforming growth factor beta stimulus	8/106	252/18800	9.07376e-05	0.0027358	0.00214839	SOX6/WNT2/SOX5/ZEB2/COL4A2/COL1A2/COL1A1/COL3A1	8
BP	GO:0071559	response to transforming growth factor beta	8/106	258/18800	0.000106815	0.00297594	0.00233697	SOX6/WNT2/SOX5/ZEB2/COL4A2/COL1A2/COL1A1/COL3A1	8
BP	GO:0050673	epithelial cell proliferation	9/106	443/18800	0.000902043	0.0144919	0.0113804	TBX2/AGTR1/IGFBP5/AREG/SEMA5A/WNT2/SPARC/IGF2/HGF	9
BP	GO:0048009	insulin-like growth factor receptor signaling pathway	3/106	37/18800	0.00117753	0.0173943	0.0136596	IGFBP5/PLCB1/IGFBP3	3
BP	GO:0071604	transforming growth factor beta production	3/106	43/18800	0.00182501	0.0237683	0.018665	LUM/FN1/COL3A1	3
BP	GO:0032905	transforming growth factor beta1 production	2/106	15/18800	0.00315198	0.0337398	0.0264955	LUM/COL3A1	2
BP	GO:0061387	regulation of extent of cell growth	4/106	108/18800	0.00326527	0.0345968	0.0271685	MAP1B/SEMA5A/SPP1/FN1	4
BP	GO:0031099	regeneration	5/106	188/18800	0.00425613	0.040553	0.0318458	FLNA/CD81/MAP1B/SPP1/HGF	5
BP	GO:0051785	positive regulation of nuclear division	3/106	59/18800	0.00450432	0.0420085	0.0329888	PDGFRB/PLCB1/IGF2	3
MF	GO:0019838	growth factor binding	10/105	139/18410	6.81e-09	3.1326e-07	2.68099e-07	PDGFRB/IGFBP5/IL6ST/COL5A1/COL6A1/COL4A1/IGFBP3/COL1A2/COL1A1/COL3A1	10
Table S2. The GO pathway analysis using DEGs in different trophoblast cells.
