# Supplementary material for: Resolving the gene expression maps of human first-trimester chorionic villi with spatial transcriptome
Source: Front Cell Dev Biol. 2022 Dec 6;10:1060298. doi: 10.3389/fcell.2022.1060298 (PMC9763897; doi:10.3389/fcell.2022.1060298)
Supplement: Supplementary file 3 [file Table6.XLSX]

## Sheet: Table S4-go_deg-SCT vs rest
Group	ONTOLOGY	ID	Description	GeneRatio	BgRatio	pvalue	P.adjust	qvalue	geneID	Count
SCT_up	BP	GO:0044788	modulation by host of viral process	11/2730	32/18800	0.00401416	0.0335795	0.0267341	PPIB/HSPA8/CFL1/FMR1/CSF1R/VAPA/TBC1D20/PSMC3/STOM/CCNK/TMEM41B	11
SCT_up	BP	GO:0044794	positive regulation by host of viral process	7/2730	14/18800	0.00181007	0.0185403	0.0147608	PPIB/HSPA8/CFL1/CSF1R/VAPA/TBC1D20/STOM	7
SCT_up	BP	GO:0046761	viral budding from plasma membrane	6/2730	13/18800	0.00638483	0.047154	0.0375414	CHMP4B/CHMP2A/CHMP2B/CHMP1B/VPS4B/CHMP5	6
SCT_up	BP	GO:0046718	viral entry into host cell	34/2730	146/18800	0.00307393	0.0275214	0.021911	P4HB/CTSB/CTSL/EGFR/CD55/LAMP1/CD46/TFRC/RNASEK/DAG1/SCARB1/INSR/BSG/NECTIN4/SCARB2/ITGAV/VAMP8/TRIM25/SLC3A2/SNX3/RPSA/F11R/ITGB3/SIVA1/ITGA5/ITGB5/WWP1/SLC52A1/NUP153/NPC1/HSPA1B/ITCH/EPS15/TPCN1	34
SCT_up	BP	GO:0019058	viral life cycle	85/2730	317/18800	6.68e-09	4.21e-07	3.35e-07	PPIB/P4HB/CTSB/CTSL/EGFR/FURIN/DDB1/CD55/LAMP1/HSPA8/CD46/TFRC/RNASEK/DAG1/SCARB1/INSR/PCBP1/DDX3X/BSG/BCL2/NECTIN4/SPCS1/SCARB2/KPNA6/ITGAV/VCP/RAB7A/VAMP8/HSP90AB1/TRIM25/SLC3A2/ARL8B/PCBP2/RAB1A/LAMTOR5/CDC42/FMR1/SNX3/PABPC1/RPSA/F11R/VAPA/TSG101/ITGB3/SIVA1/HACD3/ITGA5/CHMP4B/CHMP2A/TOP2B/TBC1D20/CHMP2B/PI4KA/ITGB5/PDCD6IP/SRPK1/TMEM39A/WWP1/LARP1/RAB1B/RAB5A/HTATSF1/STOM/CHMP1B/SLC52A1/ILF3…	85
SCT_up	BP	GO:0016032	viral process	117/2730	418/18800	4.45e-13	5.83e-11	4.64e-11	PPIB/P4HB/CTSB/CTSL/EGFR/FURIN/MGAT1/DDB1/CD55/LAMP1/HEXIM1/HSPA8/CD46/ST3GAL4/TFRC/SPCS3/RNASEK/DAG1/ST3GAL1/SCARB1/INSR/PCBP1/DDX3X/BSG/BCL2/NECTIN4/SPCS1/SCARB2/KPNA6/ITGAV/VCP/RAB7A/VAMP8/HSP90AB1/TRIM25/SLC3A2/CSDE1/CFL1/ARL8B/PCBP2/RAB1A/MOGS/EIF3L/PTBP1/LAMTOR5/CDC42/CSNK1A1/FMR1/SNX3/CSF1R/PABPC1/EIF3B/RPSA/F11R/VAPA/TSG101/ITGB3/SIVA1/RAN/HACD3/EP300/ITGA5/CHMP4B/CHMP2A/DHX9/TOP2B/TBC1D2…	117
SCT_up	BP	GO:0046794	transport of virus	8/2730	20/18800	0.00481324	0.0380271	0.030275	CTSL/RNASEK/KPNA6/FMR1/NUP153/NMT2/EPS15/TPCN1	8
SCT_up	MF	GO:0022804	active transmembrane transporter activity	97/2781	404/18410	1.39e-06	5.33e-05	4.38e-05	SLC16A3/SLC7A5/MFSD12/SLC38A1/SLC39A8/SLC20A1/SLC5A6/ABCB1/SLC25A5/ABCG2/SLC3A2/MFSD2A/SLC9A1/SLC26A2/ATP6V1E1/SLC26A7/ATP5F1B/ATP6V1G1/SLC25A3/SLC22A11/COX4I1/UQCR10/COX6A1/NDUFA13/ATP1A1/NDUFB4/NDUFC2/NDUFA1/ATP6V0E1/SLC6A6/CYB561A3/ATP6V1C2/NDUFS5/ABCD3/SLC11A2/SLC7A8/SLC45A4/SLC6A4/SLC35E1/SLC38A2/SLC16A4/SLC13A4/COX8A/NDUFB1/NDUFB9/ATP6V1A/SLC23A2/COX6B1/SLC35C2/SLC19A1/TOMM20/CLCN3/SLC12A4/…	97
SCT_up	MF	GO:0044769	ATPase activity, coupled to transmembrane movement of ions, rotational mechanism	11/2781	15/18410	6.93e-07	2.85e-05	2.35e-05	ATP6V1E1/ATP5F1B/ATP6V1G1/ATP6V0E1/ATP6V1C2/ATP6V1A/ATP6V1C1/ATP6V1B2/ATP6V1H/ATP6V0D1/ATP6V1F	11
SCT_up	BP	GO:0032368	regulation of lipid transport	28/2730	118/18800	0.00516735	0.0402527	0.0320469	CYP19A1/LEP/DAB2/FURIN/ITGAV/ANXA2/TMEM30A/C1QTNF1/IRS2/ITGB3/P2RX4/PRELID1/CYP8B1/NUS1/LRP1/SEC24A/FIS1/CRH/TMF1/NR1H2/KDM5B/SAR1B/DBI/ABCA5/PPARG/LPCAT3/AKT2/PTPN11	28
SCT_up	BP	GO:1902305	regulation of sodium ion transmembrane transport	18/2730	67/18800	0.00599844	0.0452287	0.0360086	GLRX/ATP1B3/ANK3/SLC9A1/WNK1/GPD1L/STOM/PTPN3/WNK2/UTRN/PRKCE/SLC9A3R1/NEDD4/ATP2B4/KLHL24/FXYD5/NEDD4L/DNM2	18
SCT_up	BP	GO:0035461	vitamin transmembrane transport	8/2730	19/18800	0.00330382	0.0291276	0.0231898	SLC5A6/SCARB1/STRA6/SLC19A2/SLC19A3/LRP2/SLC23A2/SLC19A1	8
SCT_up	CC	GO:0016324	apical plasma membrane	73/2817	358/19594	0.0010984	0.00450406	0.00259018	KISS1/PAPPA2/SLC2A1/CTSB/PRKCZ/SLC16A3/EZR/ANXA1/CTSL/SLC7A5/SLC38A1/SLC39A8/CLDN4/ATP1B3/ERBB2/SLC5A6/SHANK2/GNAS/ABCB1/P2RY6/OSMR/RIPOR2/HSP90AB1/ABCG2/SLC3A2/SLC9A1/SLC26A2/ATP6V1E1/PDE4D/ATP6V1G1/IGSF5/ERBB3/SLC22A11/ATP6AP2/TMEM30A/ATP1A1/STX3/AHCYL1/SLC6A6/SCNN1B/SLC11A2/STK26/SLC7A8/LRP2/RAB17/PARD6B/RDX/ATP6V1A/CLIC5/SLC23A2/SLC19A1/CIB1/CLCN3/SLC52A3/MREG/SLC30A5/RAB18/ATP6V1B2/MFSD4B/SL…	73
SCT_up	CC	GO:0009925	basal plasma membrane	52/2817	251/19594	0.00376597	0.0128569	0.00739366	SLC2A1/SLC16A3/EZR/ANXA1/EGFR/SLC7A5/SLC38A1/TFRC/SLC39A8/CLDN4/ATP1B3/ERBB2/CLDN7/B4GALT1/SLC40A1/SLC5A6/ANK3/DAG1/BSG/P2RY6/HSP90AB1/SLC3A2/DSP/SLC9A1/ANXA2/SLC26A7/CTNNB1/ERBB3/ATP1A1/SLC6A6/SLC7A8/RAB17/MET/MYO1C/SLC23A2/SLC19A1/LRP1/ITGB4/SLC13A3/FLOT2/ST14/SLC4A2/MAP7/STX4/CNNM2/STXBP3/ATP2B4/DLG2/ADORA1/WASF2/ATP6V1B1/SLC26A6	52
SCT_up	BP	GO:0090150	establishment of protein localization to membrane	86/2730	259/18800	2.08e-14	4.53e-12	3.61e-12	HSPA5/EGFR/HSP90AA1/GRIP1/KRT18/NECTIN3/ERBB2/ANK3/ATP6AP1/SIL1/EMC10/SDCBP/GOLGA4/SSR2/RAB7A/NACA/LYPLA1/NSG1/SEC61A1/SEC62/CCDC47/SEC63/RAB11A/SSR1/NDUFA13/ATAD1/GOLPH3/SRP14/STX3/RAB31/SGTA/GORASP2/SEC16A/RACK1/ICMT/SSR3/HSPA4/SEC61G/SEC61B/CD24/CHMP4B/MYO1C/ZDHHC20/SRP72/CIB1/EMC7/ZDHHC14/EMC1/FIS1/MACF1/EMC4/TRAM2/ROMO1/STOM/SRP68/EMC2/TRAM1/VAMP3/SRP19/GDI1/TOMM22/SRPRA/VAMP2/PRNP/NPC1/MICA…	86
Table S6. The upregulated GO pathways in SCT compared to other cell clusters.
