# Supplementary material for: Resolving the gene expression maps of human first-trimester chorionic villi with spatial transcriptome
Source: Front Cell Dev Biol. 2022 Dec 6;10:1060298. doi: 10.3389/fcell.2022.1060298 (PMC9763897; doi:10.3389/fcell.2022.1060298)
Supplement: Supplementary file 6 [file Table1.XLSX]

## Sheet: Sheet1
samples	Total Reads	Rate of Q30 Bases in Seq	Clean Reads	Reads Mapped to Genome	Unique Mapping Reads	Mean Reads (bin50)	Mean Gene Type (bin50)	Mean MID (bin50)
Fresh sample-1	1.99G	0.887	1.03G	863.67M	328.64M	9.67K	357.29	740.22
Fresh sample-2	1.48G	0.9033	818.34M	714.13M	257.04M	9.98K	423.26	899.98
PFA sample-1	5.52G	0.9118	3.40G	3.08G	1.86G	48.80K	644.6	1.69K
PFA sample-2	5.39G	0.9064	3.33	3.09G	1.72G	37.06K	590.01	1.49k
Table S1. The QC of the data of stereo-seq libraries from fresh or PFA-fixed samples.
