# Supplementary material for: Resolving the gene expression maps of human first-trimester chorionic villi with spatial transcriptome
Source: Front Cell Dev Biol. 2022 Dec 6;10:1060298. doi: 10.3389/fcell.2022.1060298 (PMC9763897; doi:10.3389/fcell.2022.1060298)
Supplement: Supplementary file 7 [file Table5.XLSX]

## Sheet: Sheet2
EVT_VCT_UP
EVT_SCT.ONTOLOGY	EVT_SCT.ID	EVT_SCT.Description	EVT_SCT.GeneRatio	EVT_SCT.BgRatio	EVT_SCT.pvalue	EVT_SCT.p.adjust	EVT_SCT.qvalue	EVT_SCT.geneID	EVT_SCT.Count
BP	GO:0001837	epithelial to mesenchymal transition	10/128	162/18800	1.61946e-07	7.95123e-06	5.41157e-06	TCF7L2/SMAD3/EZH2/TBX5/FOXF2/LEF1/FOXC1/HEYL/SOX9/HEY2	10
BP	GO:0002065	columnar/cuboidal epithelial cell differentiation	7/128	92/18800	3.11699e-06	9.63574e-05	6.55804e-05	GATA5/HNF4A/RARB/RFX3/GATA6/CDX2/RARG	7
BP	GO:0002064	epithelial cell development	9/128	203/18800	1.05197e-05	0.000280226	0.00019072	HNF4A/HOXA13/RARB/RFX3/SOX9/RARG/SOX8/FOSL2/E2F4	9
BP	GO:0010718	positive regulation of epithelial to mesenchymal transition	5/128	53/18800	2.98746e-05	0.00066791	0.000454577	TCF7L2/SMAD3/EZH2/LEF1/FOXC1	5
BP	GO:0010717	regulation of epithelial to mesenchymal transition	6/128	102/18800	6.98946e-05	0.00120701	0.000821483	TCF7L2/SMAD3/EZH2/TBX5/LEF1/FOXC1	6
BP	GO:0003198	epithelial to mesenchymal transition involved in endocardial cushion formation	2/128	17/18800	0.00585049	0.0300813	0.0204732	HEYL/HEY2	2
BP	GO:0030856	regulation of epithelial cell differentiation	10/128	157/18800	1.20682e-07	6.16709e-06	4.19729e-06	STAT1/EZH2/ETV2/KLF7/RFX3/FOXC1/SOX9/MAFG/ZEB1/HEY2	10
BP	GO:0060562	epithelial tube morphogenesis	11/128	328/18800	1.52778e-05	0.000386421	0.000262996	SMAD3/MYC/FOXF1/LEF1/SOX17/LHX2/TEAD2/SOX9/RARG/SRF/SOX8	11
BP	GO:0002067	glandular epithelial cell differentiation	5/128	54/18800	3.27445e-05	0.000719229	0.000489504	HNF4A/RARB/RFX3/GATA6/RARG	5
BP	GO:0002068	glandular epithelial cell development	4/128	29/18800	4.2673e-05	0.000841364	0.000572628	HNF4A/RARB/RFX3/RARG	4
BP	GO:0002066	columnar/cuboidal epithelial cell development	4/128	44/18800	0.000225394	0.00300206	0.00204319	HNF4A/RARB/RFX3/RARG	4
BP	GO:0030857	negative regulation of epithelial cell differentiation	4/128	50/18800	0.000370521	0.00426633	0.00290365	STAT1/EZH2/SOX9/ZEB1	4
BP	GO:0060487	lung epithelial cell differentiation	3/128	22/18800	0.000431869	0.00476388	0.00324227	GATA6/SOX9/KLF2	3
BP	GO:0060575	intestinal epithelial cell differentiation	3/128	23/18800	0.000494187	0.00531092	0.00361458	GATA5/GATA6/CDX2	3
BP	GO:0048754	branching morphogenesis of an epithelial tube	6/128	153/18800	0.000631753	0.00631609	0.0042987	MYC/FOXF1/LEF1/SOX9/SRF/SOX8	6
BP	GO:0030858	positive regulation of epithelial cell differentiation	4/128	65/18800	0.00100693	0.00913533	0.00621746	ETV2/RFX3/FOXC1/SOX9	4
BP	GO:0001838	embryonic epithelial tube formation	5/128	124/18800	0.00159591	0.012488	0.00849926	LHX2/TEAD2/SOX9/RARG/SOX8	5
BP	GO:0072175	epithelial tube formation	5/128	136/18800	0.00239167	0.0165435	0.0112594	LHX2/TEAD2/SOX9/RARG/SOX8	5
BP	GO:0045197	establishment or maintenance of epithelial cell apical/basal polarity	3/128	45/18800	0.00355074	0.0220075	0.0149782	FOXF1/LHX2/CDX2	3
BP	GO:1903055	positive regulation of extracellular matrix organization	3/128	27/18800	0.000800144	0.00767647	0.00522457	SMAD3/RUNX1/SOX9	3
BP	GO:0030198	extracellular matrix organization	8/128	307/18800	0.00121387	0.0102686	0.00698879	SMAD3/FOXF1/FOXF2/CREB3L1/BCL3/RUNX1/FOXC1/SOX9	8
BP	GO:0043062	extracellular structure organization	8/128	308/18800	0.00123924	0.0103781	0.00706329	SMAD3/FOXF1/FOXF2/CREB3L1/BCL3/RUNX1/FOXC1/SOX9	8
BP	GO:1901203	positive regulation of extracellular matrix assembly	2/128	10/18800	0.00199711	0.0145961	0.00993406	SMAD3/SOX9	2
BP	GO:1903053	regulation of extracellular matrix organization	3/128	50/18800	0.00478497	0.0258223	0.0175746	SMAD3/RUNX1/SOX9	3
BP	GO:1901201	regulation of extracellular matrix assembly	2/128	16/18800	0.00518519	0.0273918	0.0186427	SMAD3/SOX9	2
EVT_VCT_DOWN
BP	GO:0072089	stem cell proliferation	3/69	76/18800	0.00274662	0.0247774	0.0171949	SOX18/RUNX1/TBX3	3
BP	GO:0045787	positive regulation of cell cycle	5/69	329/18800	0.00717426	0.0432982	0.0300478	TBX3/FOSL1/FOXA1/PBX1/RAD21	5
SCT_VCT_UP
SCT_VCT.ONTOLOGY	SCT_VCT.ID	SCT_VCT.Description	SCT_VCT.GeneRatio	SCT_VCT.BgRatio	SCT_VCT.pvalue	SCT_VCT.p.adjust	SCT_VCT.qvalue	SCT_VCT.geneID	SCT_VCT.Count
BP	GO:0048545	response to steroid hormone	11/73	330/18800	5.57e-08	6.67e-06	4.41e-06	ESRRA/SREBF1/CLOCK/TAF7/FOS/EP300/FOSB/FOXA1/ZBTB7A/SMARCA4/REST	11
BP	GO:0009755	hormone-mediated signaling pathway	8/73	190/18800	7.2e-07	3.92e-05	2.59e-05	ESRRA/CLOCK/TAF7/EP300/FOXA1/ZBTB7A/SMARCA4/NR1D2	8
BP	GO:0043401	steroid hormone mediated signaling pathway	7/73	135/18800	9.25e-07	4.72e-05	3.12e-05	ESRRA/CLOCK/TAF7/EP300/FOXA1/ZBTB7A/SMARCA4	7
BP	GO:0071383	cellular response to steroid hormone stimulus	8/73	203/18800	1.19e-06	5.53e-05	3.66e-05	ESRRA/CLOCK/TAF7/EP300/FOXA1/ZBTB7A/SMARCA4/REST	8
BP	GO:0030518	intracellular steroid hormone receptor signaling pathway	6/73	115/18800	5.6e-06	0.000205	0.000136	CLOCK/TAF7/EP300/FOXA1/ZBTB7A/SMARCA4	6
BP	GO:0033143	regulation of intracellular steroid hormone receptor signaling pathway	5/73	72/18800	8.78e-06	0.000275	0.000181	CLOCK/EP300/FOXA1/ZBTB7A/SMARCA4	5
BP	GO:0046879	hormone secretion	7/73	281/18800	0.000109	0.00195096	0.00128942	TBX3/SREBF1/GATA3/CLOCK/KDM5B/TFAP2B/REST	7
BP	GO:0009914	hormone transport	7/73	290/18800	0.000132	0.00226792	0.00149891	TBX3/SREBF1/GATA3/CLOCK/KDM5B/TFAP2B/REST	7
BP	GO:0033144	negative regulation of intracellular steroid hormone receptor signaling pathway	3/73	37/18800	0.000397	0.00516482	0.00341352	CLOCK/ZBTB7A/SMARCA4	3
BP	GO:0043434	response to peptide hormone	7/73	404/18800	0.000967	0.0104082	0.00687895	XBP1/ESRRA/SREBF1/SP1/SMARCC1/JUND/RELA	7
BP	GO:0046883	regulation of hormone secretion	5/73	231/18800	0.00204376	0.0177943	0.0117606	SREBF1/CLOCK/KDM5B/TFAP2B/REST	5
BP	GO:0090276	regulation of peptide hormone secretion	4/73	177/18800	0.00498898	0.0310267	0.0205061	SREBF1/CLOCK/TFAP2B/REST	4
BP	GO:0032350	regulation of hormone metabolic process	2/73	36/18800	0.00860293	0.044003	0.0290823	GATA3/REST	2
BP	GO:0090278	negative regulation of peptide hormone secretion	2/73	39/18800	0.0100432	0.0494337	0.0326716	SREBF1/REST	2
MF	GO:0046966	nuclear thyroid hormone receptor binding	2/73	29/18410	0.00587514	0.0183249	0.00986553	TAF7/GTF2B	2
BP	GO:0006817	phosphate ion transport	2/73	25/18800	0.00421092	0.0271355	0.0179343	CEBPB/ATF4	2
BP	GO:0090087	regulation of peptide transport	4/73	183/18800	0.00560875	0.0338002	0.0223391	SREBF1/CLOCK/TFAP2B/REST	4
BP	GO:1902105	regulation of leukocyte differentiation	8/73	283/18800	1.38e-05	0.00038	0.000251	GATA2/XBP1/CEBPB/ESRRA/GATA3/PRDM1/FOS/NF1	8
BP	GO:0002573	myeloid leukocyte differentiation	7/73	210/18800	1.71e-05	0.000448	0.000296	GATA2/CEBPB/ESRRA/CEBPA/GATA3/FOS/NF1	7
BP	GO:0045346	regulation of MHC class II biosynthetic process	3/73	15/18800	2.47e-05	0.000621	0.00041	XBP1/HDAC2/TAF7	3
BP	GO:0045342	MHC class II biosynthetic process	3/73	16/18800	3.03e-05	0.000743	0.000491	XBP1/HDAC2/TAF7	3
BP	GO:0002761	regulation of myeloid leukocyte differentiation	5/73	117/18800	9.18e-05	0.00179871	0.0011888	GATA2/CEBPB/ESRRA/FOS/NF1	5
BP	GO:1903131	mononuclear cell differentiation	7/73	433/18800	0.00144236	0.0137834	0.00910966	XBP1/CEBPB/GATA3/YY1/PRDM1/EP300/ZBTB7A	7
BP	GO:0030183	B cell differentiation	4/73	142/18800	0.00226827	0.0186703	0.0123395	XBP1/YY1/EP300/ZBTB7A	4
BP	GO:0051092	positive regulation of NF-kappaB transcription factor activity	4/73	154/18800	0.00304045	0.0222248	0.0146887	CLOCK/EP300/ZBTB7A/RELA	4
BP	GO:0050727	regulation of inflammatory response	6/73	394/18800	0.00426096	0.0273679	0.0180879	CEBPB/CEBPA/GATA3/CLOCK/NR1D2/RELA	6
BP	GO:0071353	cellular response to interleukin-4	2/73	32/18800	0.00684115	0.0382909	0.0253071	XBP1/GATA3	2
BP	GO:1990823	response to leukemia inhibitory factor	3/73	100/18800	0.00693808	0.0383947	0.0253757	KDM5B/NFYB/BCLAF1	3
BP	GO:0070670	response to interleukin-4	2/73	34/18800	0.00769908	0.0405444	0.0267965	XBP1/GATA3	2
BP	GO:0071347	cellular response to interleukin-1	3/73	111/18800	0.0092335	0.0466197	0.0308117	CEBPB/YY1/RELA	3
BP	GO:0042113	B cell activation	5/73	336/18800	0.00986902	0.0489453	0.0323488	XBP1/AHR/YY1/EP300/ZBTB7A	5
MF	GO:0051059	NF-kappaB binding	3/73	31/18410	0.000248	0.00147822	0.000796	HDAC2/EP300/RELA	3
BP	GO:0051591	response to cAMP	4/73	89/18800	0.000398	0.00516482	0.00341352	AHR/SREBF1/FOS/FOSB	4
MF	GO:0035497	cAMP response element binding	3/73	17/18410	3.91e-05	0.000284	0.000153	CREB3L2/CREB5/CREB3	3
BP	GO:0048732	gland development	13/73	431/18800	9.99e-09	1.76e-06	1.16e-06	GATA2/XBP1/CEBPB/ELK1/ELF3/TBX3/CEBPA/GATA3/KDM5B/FOXA1/IRF6/NF1/RELA	13
BP	GO:0030879	mammary gland development	7/73	135/18800	9.25e-07	4.72e-05	3.12e-05	XBP1/CEBPB/ELF3/TBX3/GATA3/KDM5B/IRF6	7
BP	GO:0001763	morphogenesis of a branching structure	8/73	199/18800	1.02e-06	5e-05	3.31e-05	TBX3/KDM5B/GRHL2/PRDM1/BCL11A/SOX8/FOXA1/HOXB7	8
BP	GO:0061180	mammary gland epithelium development	5/73	68/18800	6.62e-06	0.000228	0.00015	CEBPB/TBX3/GATA3/KDM5B/IRF6	5
BP	GO:0022612	gland morphogenesis	6/73	123/18800	8.26e-06	0.00027	0.000178	XBP1/CEBPB/ELF3/TBX3/KDM5B/FOXA1	6
BP	GO:0061138	morphogenesis of a branching epithelium	6/73	185/18800	8.25e-05	0.00164903	0.00108987	TBX3/KDM5B/GRHL2/SOX8/FOXA1/HOXB7	6
BP	GO:0033598	mammary gland epithelial cell proliferation	3/73	26/18800	0.000137	0.00227969	0.00150669	CEBPB/GATA3/KDM5B	3
BP	GO:0048754	branching morphogenesis of an epithelial tube	5/73	153/18800	0.000322	0.00456684	0.0030183	TBX3/KDM5B/SOX8/FOXA1/HOXB7	5
BP	GO:0060443	mammary gland morphogenesis	3/73	44/18800	0.000664	0.00764642	0.00505365	ELF3/TBX3/KDM5B	3
BP	GO:0060688	regulation of morphogenesis of a branching structure	3/73	51/18800	0.00102327	0.0107774	0.00712294	BCL11A/SOX8/HOXB7	3
BP	GO:0033599	regulation of mammary gland epithelial cell proliferation	2/73	15/18800	0.00151127	0.014098	0.00931759	GATA3/KDM5B	2
BP	GO:0060644	mammary gland epithelial cell differentiation	2/73	18/18800	0.00218561	0.018376	0.012145	CEBPB/IRF6	2
BP	GO:0060444	branching involved in mammary gland duct morphogenesis	2/73	23/18800	0.00356906	0.0244468	0.0161573	TBX3/KDM5B	2
BP	GO:0060603	mammary gland duct morphogenesis	2/73	30/18800	0.00602988	0.0350521	0.0231665	TBX3/KDM5B	2
EVT vs VCT down
BP	GO:0045787	positive regulation of cell cycle	6/69	329/18800	0.00130305	0.0134718	0.00915875	HES1/PBX1/FOSL1/RAD21/FOXA1/TBX3	6
Table S5. The GO pathway analysis using differentially expressed transcription factors.
